# Supplementary material for: S-Nitrosation of E3 Ubiquitin Ligase Complex Components Regulates Hormonal Signalings in Arabidopsis
Source: Front Plant Sci. 2022 Feb 4;12:794582. doi: 10.3389/fpls.2021.794582 (PMC8854210; doi:10.3389/fpls.2021.794582)
Supplement: Supplementary file 2 [file Table_2.XLSX]

## Sheet: Hoja1
DEG in common between MeJA- and NO-Cys treatments
AT2G40610
AT1G74670
AT1G20190
AT5G25460
AT3G46880
AT3G46490
AT4G19380
AT2G15090
AT5G62730
AT5G20630
AT4G28780
AT1G73830
AT4G04745
AT1G23965
AT5G25190
AT5G62280
AT3G18217
AT1G01190
AT2G42380
AT4G20820
AT1G29660
AT1G69530
AT2G26695
AT2G28630
AT5G57220
AT5G57760
AT5G02760
AT4G09160
AT1G15550
AT2G38995
AT3G28857
AT5G22460
AT3G07010
AT5G43240
AT3G14760
AT2G01890
AT4G19820
AT4G23280
AT3G28345
AT3G03850
AT4G30410
AT5G57780
AT1G29500
AT5G10250
AT5G13990
AT1G76930
AT1G29510
AT5G18050
AT3G03820
AT4G08950
AT5G03150
AT5G63180
AT3G23230
AT2G43620
AT4G39330
AT1G18400
AT4G03190
AT5G24110
AT1G66940
AT4G17460
AT4G27970
AT5G49100
AT2G34925
AT2G18010
AT1G78860
AT1G49430
AT1G52190
AT3G45660
AT5G19190
AT2G25470
AT3G46890
AT3G15540
AT1G29450
AT5G16600
AT1G11300
AT1G14540
AT5G24270
AT4G38850
AT4G14750
AT5G49170
AT3G54830
AT1G10550
AT3G08030
AT5G15580
AT4G22560
AT3G27510
AT3G21320
AT1G18650
AT4G37750
AT1G56240
AT1G09750
AT3G45160
AT1G49200
AT3G54260
AT3G12610
AT3G16370
AT1G04520
AT4G11070
AT5G16030
AT5G64330
AT2G43200
AT1G70985
AT5G62630
AT1G29430
AT2G03090
AT5G11420
AT3G06770
AT2G25480
AT3G47380
AT2G27385
AT1G48480
AT5G22140
AT2G47630
AT2G17630
AT3G23930
AT5G51310
AT1G15125
AT2G36570
AT5G51750
AT2G30424
AT4G29360
AT4G00950
AT3G62110
AT5G14610
AT5G19040
AT4G30020
AT2G47560
AT2G43360
AT4G38950
AT5G56530
AT1G27020
AT1G18620
AT2G39700
AT1G13520
AT5G12900
AT4G22545
AT5G28610
AT1G26380
AT1G68780
AT4G39800
AT5G66920
AT3G50190
AT5G18030
AT4G30720
AT1G31320
AT5G09730
AT1G56720
AT1G75900
AT4G00380
AT1G09350
AT1G03300
AT3G06980
AT5G49215
AT4G31890
AT2G37080
AT3G54150
AT5G47220
AT5G23310
AT5G18080
AT5G18060
AT1G60960
AT4G27260
AT5G22310
AT4G14550
AT5G18010
AT1G16220
AT2G34170
AT5G66310
AT5G56960
AT5G62170
AT1G17147
AT1G65985
AT2G18890
AT3G25670
AT5G55470
AT1G11130
AT1G80050
AT4G01460
AT1G05135
AT4G27300
AT1G70210
AT3G60220
AT2G41550
AT1G23020
AT1G67750
AT3G25130
AT1G09390
AT5G53110
AT4G25960
AT3G54720
AT5G22930
AT5G44680
AT5G18020
AT2G21050
AT5G65010
AT2G44370
AT2G34180
AT2G38860
AT5G18470
AT4G06746
AT2G46710
AT3G56480
AT2G33050
AT1G67400
AT2G20835
AT1G05470
AT2G44790
AT5G56220
AT5G51670
AT4G16390
AT3G62690
AT5G07900
AT5G49730
AT2G12170
AT1G11350
AT1G78830
AT5G25810
AT5G48930
AT4G27730
AT5G19160
AT3G50070
AT5G19210
AT4G29310
AT1G27210
AT2G25270
AT5G10520
AT3G60440
AT1G29440
AT1G15760
AT1G06980
AT2G42570
AT4G38860
AT4G34760
AT4G15500
AT5G02200
AT1G16780
AT1G51080
AT3G03710
AT5G66330
AT3G48640
AT3G22120
AT2G39870
AT2G26270
AT1G27120
AT1G12244
AT1G60590
AT3G43960
AT1G21130
AT5G62710
AT4G34060
AT3G28200
AT3G13560
AT2G31010
AT3G13000
AT4G24780
AT5G44210
AT2G16270
AT5G47800
AT1G48300
AT5G18700
AT3G58200
AT2G41820
AT3G23510
AT3G07540
AT2G34150
AT3G58100
AT5G66470
AT2G37100
AT4G00360
AT2G26710
AT5G23480
AT2G35600
AT1G17140
AT1G64065
AT2G18300
AT3G57030
AT3G53760
AT1G14190
AT2G29980
AT5G63650
AT4G23030
AT2G41290
AT3G22820
AT1G28110
AT5G19090
AT1G55850
AT2G32960
AT4G26150
AT3G26320
AT1G22030
AT1G16340
AT5G49800
AT1G35180
AT5G60780
AT2G26640
AT5G11270
AT2G30890
AT4G23290
AT1G28400
AT2G20950
AT1G71695
AT2G33310
AT5G43990
AT2G29300
AT1G56210
AT5G19740
AT3G60580
AT3G20100
AT1G25530
AT1G70560
AT4G27660
AT1G14350
AT3G61550
AT1G01390
AT4G27290
AT5G51560
AT4G30520
AT1G62180
AT1G56120
AT2G01420
AT2G28950
AT4G36220
AT1G56060
AT5G03995
AT2G26650
AT1G56430
AT1G14210
AT4G14713
AT4G16370
AT1G24265
AT4G12390
AT4G36540
AT1G10850
AT1G61260
AT2G01830
AT3G63450
AT4G31730
AT4G04890
AT5G47380
AT2G31730
AT4G23550
AT4G01950
AT5G41060
AT2G24645
AT1G68330
AT2G40180
AT5G53900
AT2G41180
AT3G51710
AT1G72060
AT1G14440
AT3G54910
AT5G03140
AT1G35230
AT1G10682
AT3G09035
AT3G49750
AT2G36970
AT1G47670
AT5G58930
AT4G28180
AT1G24170
AT1G29460
AT3G16030
AT3G52540
AT2G40230
AT5G10930
AT5G01240
AT2G45450
AT1G33770
AT1G71400
AT5G43700
AT3G06130
AT3G14150
AT5G66640
AT5G44910
AT1G14280
AT4G30470
AT4G15233
AT2G17740
AT4G23870
AT5G23210
AT3G61670
AT5G49390
AT5G12440
AT3G25717
AT5G63700
AT3G02800
AT5G55230
AT1G67050
AT1G77210
AT3G57550
AT5G47610
AT3G17840
AT1G67590
AT1G04650
AT5G48460
AT3G13690
AT4G01680
AT4G27240
AT3G47580
AT4G17490
AT2G41250
AT3G43600
AT3G48650
AT1G02350
AT3G45850
AT1G75820
AT5G04230
AT4G22730
AT2G31110
AT3G54120
AT1G32190
AT3G26932
AT3G45650
AT5G57880
AT1G59865
AT1G21110
AT3G22420
AT4G14770
AT2G37460
AT3G56790
AT2G24762
AT1G80640
AT4G32280
AT5G14090
AT2G37950
AT4G01330
AT2G38090
AT3G26980
AT4G36770
AT3G09190
AT2G33060
AT3G03450
AT1G23080
AT4G11450
AT1G21120
AT1G77110
AT2G01990
AT1G77400
AT1G76160
AT4G18195
AT5G15210
AT1G04050
AT5G45310
AT3G20830
AT5G22690
AT5G64800
AT3G17640
AT5G60210
AT3G29000
AT4G00820
AT2G43100
AT5G60450
AT2G17120
AT1G59860
AT3G50530
AT3G23550
AT1G78290
AT4G01335
AT1G07720
AT2G02950
AT3G60390
AT2G38120
AT3G44735
AT5G57700
AT3G52720
AT5G03700
AT1G49230
AT3G20860
AT2G46380
AT4G00755
AT5G40380
AT3G23000
AT4G04610
AT1G15910
AT1G61100
AT1G02860
AT2G38070
AT2G45800
AT4G12310
AT4G22780
AT5G06470
AT3G09520
AT1G04310
AT4G29905
AT3G21460
AT2G47680
AT3G11720
AT4G26520
AT4G18250
AT3G15570
AT4G39580
AT4G38560
AT1G76870
AT3G47010
AT1G74100
AT2G41100
AT1G14700
AT1G56220
AT4G18205
AT2G03240
AT5G16080
AT5G48320
AT1G65190
AT2G40130
AT4G31790
AT5G37600
AT2G30520
AT5G46510
AT5G11670
AT3G01860
AT5G58520
AT2G37940
AT2G40740
AT2G29730
AT4G18220
AT1G15260
AT5G22520
AT5G59680
AT3G54400
AT1G77870
AT5G14210
AT1G72270
AT2G27420
AT3G18850
AT4G20780
AT5G67200
AT2G36430
AT1G64780
AT2G46225
AT3G27025
AT3G45290
AT4G34980
AT3G47100
AT4G02380
AT2G44080
AT1G01590
AT1G14380
AT2G28350
AT4G22670
AT5G23770
AT1G48280
AT2G41560
AT5G58960
AT1G21920
AT1G10970
AT3G19850
AT1G33790
AT5G54710
AT5G66770
AT4G38620
AT5G11000
AT1G28670
AT2G30420
AT3G05750
AT3G09440
AT4G39770
AT1G69520
AT2G46330
AT5G46080
AT2G29100
AT2G31790
AT2G22890
AT4G30110
AT3G45390
AT1G63380
AT5G59740
AT1G28560
AT1G01690
AT4G10120
AT5G61200
AT5G60400
AT5G46830
AT1G68940
AT1G62560
AT4G25120
AT1G55120
AT2G32010
AT3G21780
AT5G02020
AT1G55450
AT1G30360
AT5G54860
AT4G39830
AT5G62960
AT1G09950
AT5G18690
AT1G21050
AT2G46150
AT2G18290
AT1G61370
AT1G67910
AT3G47090
AT5G10290
AT3G58940
AT5G37790
AT4G26760
AT1G67810
AT3G49220
AT5G03250
AT1G69580
AT5G67385
AT4G01450
AT1G07650
AT4G29140
AT1G04530
AT5G53048
AT2G02010
AT1G12610
AT5G46600
AT5G08380
AT1G19190
AT3G21465
AT1G19340
AT3G54780
AT5G58940
AT1G01560
AT4G11990
AT2G24270
AT1G26420
AT4G34220
AT2G23330
AT3G13750
AT1G68350
AT2G43445
AT2G41370
AT4G32790
AT1G78370
AT2G01940
AT5G62180
AT4G21445
AT4G03070
AT4G15270
AT5G12950
AT5G05890
AT5G20320
AT1G14205
AT3G17330
AT3G58990
AT1G21150
AT3G27010
AT1G56660
AT3G13062
AT4G28400
AT4G14540
AT5G40390
AT2G20180
AT2G39710
AT2G28470
AT5G37740
AT4G38830
AT2G34355
AT5G04190
AT5G49360
AT4G40080
AT1G13110
AT3G61310
AT3G19300
AT4G15417
AT5G07820
AT5G46330
AT3G18050
AT1G61350
AT4G17215
AT1G68520
AT3G57490
AT3G08630
AT4G14040
AT1G19350
AT4G30400
AT4G23190
AT1G01340
AT2G36580
AT3G26230
AT1G33720
AT1G50750
AT5G09800
AT1G23390
AT3G23880
AT1G15885
AT1G08930
AT4G03060
AT1G04570
AT4G14560
AT1G46264
AT2G20100
AT4G35550
AT5G07580
AT2G20110
AT2G24280
AT5G67070
AT5G28630
AT5G10530
AT2G01180
AT5G27420
AT1G07150
AT1G02360
AT1G76090
AT5G64780
AT2G47990
AT5G17880
AT3G48630
AT3G04300
AT2G28550
AT3G62470
AT2G47485
AT5G04660
AT5G61780
AT3G58975
AT5G54490
AT4G03400
AT1G78050
AT3G21150
AT1G71970
AT4G30370
AT4G34400
AT5G07320
AT5G20150
AT1G36675
AT4G25780
AT1G18710
AT1G05300
AT1G02290
AT1G54440
AT4G25900
AT3G58620
AT4G37320
AT1G16515
AT5G65480
AT5G47370
AT3G02110
AT4G01750
AT2G18350
AT2G25680
AT4G11521
AT3G62720
AT4G14365
AT1G64400
AT5G15790
AT3G61590
AT1G18330
AT2G40170
AT4G26530
AT5G45800
AT1G22885
AT5G20950
AT4G36270
AT4G01720
AT5G52400
AT3G54790
AT5G44160
AT1G56260
AT4G11850
AT3G30180
AT5G44410
AT3G43430
AT1G74170
AT2G27920
AT5G46050
AT1G67800
AT5G18480
AT5G40340
AT1G15580
AT3G09410
AT1G52200
AT5G59670
AT2G02070
AT5G40910
AT3G11820
AT4G37560
AT3G48600
AT4G32400
AT1G55760
AT3G51930
AT2G47730
AT3G26240
AT1G28660
AT3G54420
AT4G03390
AT1G68585
AT3G19260
AT3G53780
AT4G27450
AT3G28080
AT4G26120
AT1G51850
AT3G08640
AT3G16910
AT5G11610
AT2G22420
AT4G31590
AT1G69730
AT2G28840
AT5G08260
AT5G07350
AT5G40920
AT5G39020
AT5G02410
AT1G61460
AT3G09010
AT4G08850
AT4G23180
AT4G19865
AT3G10720
AT4G01410
AT1G63090
AT2G19640
AT1G63860
AT5G64410
AT1G49660
AT1G01200
AT4G29110
AT2G24630
AT2G45300
AT3G04480
AT5G14930
AT5G26200
AT3G07090
AT5G64120
AT3G50410
AT1G26730
AT5G05440
AT2G38170
AT3G01290
AT3G13230
AT2G36792
AT2G27590
AT5G07150
AT1G26560
AT3G53180
AT1G72470
AT1G55910
AT2G28650
AT1G66970
AT2G31800
AT4G02420
AT3G52360
AT5G47070
AT5G53060
AT5G47560
AT5G63190
AT1G61730
AT5G15730
AT3G27390
AT1G34640
AT3G22060
AT1G67510
AT1G06250
AT1G61380
AT1G69780
AT1G76970
AT4G12030
AT5G50720
AT2G26190
AT3G15620
AT5G65640
AT2G01505
AT3G26500
AT5G10190
AT5G41000
AT2G44830
AT4G28460
AT3G19830
AT5G25620
AT4G30560
AT5G28770
AT1G15720
AT1G52380
AT1G61250
AT4G19700
AT5G01620
AT3G06868
AT1G70250
AT2G22850
AT1G22370
AT2G26150
AT3G25730
AT5G37540
AT4G34135
AT5G42680
AT1G20440
AT3G22104
AT1G80820
AT1G15900
AT5G66580
AT4G23140
AT1G65380
AT2G19650
AT4G36470
AT4G33050
AT3G52500
AT3G15200
AT2G46310
AT5G01830
AT1G36680
AT1G24150
AT3G45640
AT1G77680
AT4G00970
AT5G44670
AT5G41780
AT1G69690
AT2G26560
AT5G13730
AT1G11700
AT4G15540
AT4G34150
AT4G20970
AT3G58790
AT4G28640
AT3G50630
AT2G42300
AT2G05160
AT3G23810
AT3G07190
AT5G07110
AT3G21240
AT3G19400
AT2G31360
AT1G13100
AT2G39890
AT3G12740
AT2G45350
AT3G03020
AT4G24060
AT2G33110
AT4G17770
AT2G28720
AT1G74420
AT2G45590
AT1G73920
AT4G32800
AT1G78240
AT2G45850
AT1G79450
AT1G32860
AT4G25770
AT1G10580
AT5G24655
AT1G17600
AT1G17940
AT2G45010
AT4G04630
AT5G52310
AT4G34990
AT3G13065
AT2G17705
AT5G66360
AT5G42780
AT4G15215
AT2G31290
AT3G05660
AT1G78600
AT3G28850
AT4G14746
AT3G60200
AT2G28660
AT4G11890
AT5G50370
AT1G76800
AT3G19930
AT3G23110
AT1G09960
AT1G34750
AT4G37790
AT5G08660
AT5G60860
AT1G28310
AT5G67090
AT5G17210
AT5G61540
AT1G65845
AT5G01520
AT3G59580
AT4G08180
AT3G03050
AT4G27520
AT4G09970
AT4G14400
AT5G61600
AT5G42200
AT3G50480
AT2G10980
AT1G14330
AT1G32450
AT1G49750
AT3G11840
AT2G31940
AT2G33480
AT4G31770
AT5G48380
AT2G20210
AT4G34630
AT1G74088
AT1G21440
AT5G02150
AT1G77360
AT2G45600
AT5G01550
AT1G68340
AT1G03090
AT1G18200
AT1G14370
AT5G22250
AT5G27920
AT5G51190
AT3G23820
AT2G15230
AT5G65290
AT5G05320
AT5G26600
AT5G28290
AT3G55240
AT3G12520
AT4G15260
AT2G15440
AT4G27900
AT3G53620
AT5G45660
AT1G18390
AT1G17860
AT3G07580
AT5G01720
AT5G07790
AT5G18670
AT4G22620
AT1G15420
AT1G66460
AT2G33580
AT2G17220
AT5G61210
AT4G24240
AT5G57685
AT3G02380
AT4G09030
AT5G49480
AT1G01260
AT3G16565
AT1G56310
AT2G20142
AT2G18670
AT2G23340
AT2G45460
AT1G76580
AT4G23220
AT2G20960
AT2G42150
AT1G17610
AT2G31870
AT3G19840
AT4G12005
AT5G39080
AT4G28490
AT5G15830
AT2G41080
AT5G18210
AT1G18000
AT5G36890
AT1G63800
AT5G02670
AT2G40095
AT3G14200
AT1G15010
AT4G15140
AT4G25110
AT3G18773
AT1G75710
AT5G67150
AT5G66350
AT3G46130
AT1G25220
AT5G44070
AT3G20600
AT5G66790
AT4G15670
AT3G57640
AT4G39950
AT1G74940
AT5G13740
AT2G02410
AT3G06030
AT2G18240
AT4G12000
AT1G20840
AT3G56080
AT5G62360
AT5G66880
AT5G39320
AT5G02690
AT2G38360
AT5G62500
AT5G41600
AT1G10700
AT4G38545
AT2G37025
AT3G43800
AT1G19650
AT5G15650
AT3G45060
AT3G17790
AT5G15490
AT1G59970
AT3G43240
AT2G44500
AT5G47140
AT2G42880
AT3G27027
AT5G62470
AT4G17695
AT4G18880
AT1G13090
AT4G28330
AT3G02230
AT4G24415
AT1G69270
AT3G54200
AT2G15730
AT1G65690
AT1G70520
AT1G14790
AT5G52882
AT3G52710
AT5G55090
AT2G37710
AT4G16500
AT2G40020
AT1G70130
AT5G67080
AT5G62350
AT1G13245
AT5G05730
AT5G45000
AT2G32540
AT1G56150
AT4G25800
AT4G23810
AT1G53110
AT2G23180
AT1G15740
AT2G37585
AT2G24240
AT1G76690
AT3G26165
AT1G76980
AT1G33230
AT2G36650
AT5G54160
AT3G46590
AT5G63350
AT5G52410
AT3G29240
AT5G65890
AT4G30260
AT1G11220
AT5G12010
AT4G37470
AT5G13205
AT5G17850
AT4G35750
AT2G28830
AT5G18550
AT1G68410
AT3G54740
AT4G16000
AT5G53760
AT1G21270
AT3G15630
AT1G29300
AT5G14650
AT5G61810
AT4G35100
AT2G41090
AT4G34000
AT4G09510
AT4G13800
AT3G22290
AT3G04010
AT5G61380
AT3G26490
AT5G53730
AT1G72520
AT2G46450
AT5G18640
AT3G48890
AT3G03190
AT4G16146
AT1G69570
AT2G39740
AT5G26230
AT3G52470
AT5G59960
AT2G19780
AT3G49620
AT3G20340
AT5G59662
AT4G03510
AT4G14830
AT4G35630
AT1G64380
AT3G49210
AT1G19580
AT3G26180
AT5G07070
AT1G17620
AT5G58680
AT3G46110
AT4G24660
AT1G13080
AT2G23200
AT1G16260
AT1G71960
AT4G36900
AT5G07130
AT4G35020
AT3G12040
AT3G14310
AT3G20420
AT3G18295
AT4G18950
AT1G68570
AT4G27070
AT3G61380
AT1G10340
AT5G63370
AT5G54960
AT2G46370
AT1G76670
AT3G19250
AT5G40780
AT2G44230
AT5G55120
AT3G51890
AT5G25440
AT4G18010
AT2G22010
AT5G59920
AT1G76065
AT3G53960
AT5G52320
AT2G22080
AT5G67500
AT1G08800
AT5G64750
AT2G14750
AT4G25660
AT1G19330
AT1G62990
AT4G34200
AT2G29420
AT5G24470
AT5G11060
AT3G07320
AT3G26280
AT4G31500
AT1G15040
AT3G23920
AT1G10210
AT5G13760
AT1G10410
AT1G50740
AT3G56880
AT3G56260
AT5G59480
AT1G69760
AT3G16350
AT4G24960
AT1G30500
AT1G01180
AT3G01990
AT1G55960
AT4G32980
AT1G80300
AT3G27880
AT3G09560
AT1G02300
AT2G24220
AT1G21670
AT3G07195
AT2G18730
AT1G51950
AT2G22900
AT1G03940
AT5G09620
AT4G05010
AT1G48260
AT3G13437
AT2G46240
AT1G74440
AT2G44200
AT3G06350
AT5G21105
AT5G06610
AT5G41590
AT1G78080
AT3G05220
AT5G49280
AT5G40460
AT1G49520
AT1G65580
AT2G16720
AT1G50460
AT1G12820
AT5G11800
AT1G29640
AT5G57660
AT4G37260
AT1G21326
AT2G46520
AT5G06690
AT5G14700
AT5G24870
AT2G28305
AT1G10090
AT1G75110
AT4G21780
AT1G09970
AT3G44720
AT3G14720
AT2G04400
AT4G37180
AT5G56750
AT1G73150
AT5G03390
AT4G10930
AT5G50130
AT5G08130
AT4G25230
AT5G11140
AT3G13810
AT5G53050
AT3G55450
AT5G06750
AT3G48440
AT3G60490
AT1G29160
AT3G07760
AT1G76590
AT1G73810
AT1G21140
AT5G63490
AT1G61667
AT3G14440
AT4G31650
AT1G49000
AT3G25640
AT4G10770
AT1G52280
AT3G50910
AT4G23230
AT1G11670
AT4G15770
AT1G72130
AT2G37040
AT3G50970
AT1G70980
AT5G44568
AT3G22740
AT1G13190
AT2G18090
AT1G73480
AT4G39980
AT4G19460
AT5G54810
AT3G03990
AT3G62550
AT4G36640
AT1G16110
AT3G50560
AT1G65800
AT3G60420
AT1G77450
AT3G11170
AT4G27530
AT4G26850
AT5G54300
AT1G76380
AT5G13700
AT1G20030
AT2G35345
AT5G54610
AT1G52710
AT3G48530
AT4G10690
AT2G27500
AT1G52565
AT5G38980
AT5G60310
AT5G43650
AT1G64890
AT4G28085
AT1G28610
AT3G23010
AT5G41080
AT5G24210
AT2G43320
AT1G13390
AT3G50260
AT4G28910
AT4G30240
AT5G27380
AT5G07180
AT4G15660
AT5G12330
AT2G15880
AT2G45685
AT3G52870
AT1G73080
AT2G43820
AT4G19170
AT2G32290
AT3G05380
AT1G08200
AT4G02075
AT5G52570
AT1G65430
AT1G76070
AT3G19030
AT2G44383
AT3G59880
AT4G39030
AT1G76390
AT4G38550
AT1G19210
AT2G46440
AT5G46710
AT1G05010
AT5G67020
AT5G24760
AT5G40350
AT1G78210
AT3G53000
AT5G22270
AT5G67520
AT1G10140
AT5G01500
AT4G04830
AT2G38060
AT4G36670
AT1G05100
AT3G23870
AT1G71100
AT2G39980
AT4G03420
AT5G60890
AT3G46670
AT5G10410
AT3G16500
AT3G54640
AT1G79690
AT2G22330
AT5G07730
AT5G62680
AT5G58320
AT4G30530
AT5G18240
AT5G16010
AT4G19390
AT3G30380
AT3G23220
AT3G27960
AT1G17340
AT2G44070
AT5G04250
AT1G29980
AT3G17860
AT1G72790
AT3G48360
AT5G11242
AT1G11580
AT1G51140
AT3G06420
AT5G43170
AT1G08920
AT3G21230
AT1G24330
AT5G58670
AT1G49530
AT3G60690
AT3G16870
AT5G16380
AT5G22390
AT1G75230
AT1G53920
AT3G63010
AT1G72180
AT1G26770
AT2G36090
AT4G18160
AT2G28120
AT1G62570
AT3G55640
AT5G11230
AT5G65140
AT3G02000
AT5G65925
AT4G29210
AT1G76560
AT3G02570
AT4G00150
AT3G19970
AT2G29460
AT1G58200
AT5G20190
AT4G38470
AT1G71080
AT4G26080
AT2G22880
AT3G59760
AT2G39770
AT1G15350
AT3G43250
AT4G01700
AT5G05300
AT3G05640
AT4G33700
AT4G15230
AT4G18140
AT4G00870
AT3G04070
AT5G64560
AT5G17000
AT2G25450
AT3G63210
AT1G59640
AT5G17460
AT3G62010
AT4G34410
AT4G13110
AT4G22920
AT4G27590
AT4G38810
AT2G47600
AT4G37620
AT5G22630
AT2G28400
AT1G28570
AT3G15760
AT2G43540
AT1G09560
AT1G28600
AT4G15450
AT3G26740
AT1G72930
AT2G25460
AT2G04690
AT4G03410
AT1G32690
AT2G46800
AT3G58710
AT3G01280
AT1G72450
AT5G04370
AT4G36010
AT3G18300
AT4G27870
AT1G23440
AT4G12790
AT2G05260
AT1G61065
AT3G13310
AT5G63850
AT4G24830
AT5G44390
AT2G37580
AT4G31780
AT1G10560
AT4G15490
AT3G14870
AT1G69610
AT5G20900
AT3G56620
AT3G60970
AT3G55130
AT5G58350
AT5G67480
AT5G04330
AT2G01450
AT5G67300
AT2G30040
AT5G59510
AT2G38050
AT1G75380
AT3G25780
AT3G22275
AT1G57560
AT2G27310
AT2G39020
AT1G20510
AT5G16370
AT4G16670
AT5G44720
AT2G28920
AT1G70810
AT1G01650
AT4G08170
AT4G32480
AT5G56980
AT4G17230
AT3G57020
AT1G32460
AT1G76130
AT3G02150
AT1G07570
AT1G30320
AT2G26530
AT5G05140
AT4G23060
AT5G59730
AT1G76470
AT1G07050
AT5G52965
AT4G33040
AT4G21790
AT2G35930
AT5G61820
AT4G28300
AT1G19540
AT3G22550
AT1G65390
AT2G30720
AT5G50570
AT1G27300
AT4G12410
AT3G50470
AT4G35600
AT2G32150
AT4G23050
AT1G76650
AT5G13550
AT1G66725
AT5G43180
AT4G24380
AT2G25820
AT1G70480
AT2G35950
AT3G06500
AT2G17260
AT1G07500
AT2G24100
AT3G02875
AT3G51440
AT3G53370
AT1G02460
AT1G19680
AT1G74430
AT3G30775
AT5G21280
AT4G01850
AT2G18196
AT5G56840
AT5G50940
AT3G50620
AT3G17810
AT4G18290
AT5G67490
AT5G57630
AT2G36830
AT1G24090
AT4G37430
AT3G10985
AT1G17750
AT3G18560
AT1G69930
AT2G34140
AT1G78940
AT1G26930
AT2G41475
AT4G04840
AT3G27810
AT5G05965
AT5G64700
AT1G26218
AT1G01030
AT4G20860
AT4G27560
AT5G07440
AT5G67180
AT1G30040
AT2G30540
AT3G43270
AT5G67410
AT5G52050
AT4G24110
AT1G30220
AT1G69870
AT4G21570
AT2G15960
AT1G14520
AT5G06865
AT5G45280
AT3G01930
AT3G15790
AT2G29450
AT3G19580
AT3G26450
AT1G69370
AT1G19300
AT2G22860
AT5G56760
AT4G38000
AT1G06000
AT4G14450
AT1G70890
AT4G16760
AT3G51090
AT1G69360
AT3G50760
AT3G23250
AT4G31800
AT5G15240
AT4G21865
AT1G72510
AT3G28100
AT2G06045
AT4G27654
AT4G15280
AT2G46510
AT3G06890
AT4G27850
AT3G21660
AT5G19230
AT1G80110
AT3G05880
AT1G29330
AT5G02930
AT3G10260
AT1G45191
AT2G04080
AT4G34230
AT5G18130
AT3G06490
AT2G14290
AT2G36590
AT3G20390
AT5G48880
AT3G02510
AT5G24430
AT3G60130
AT4G33540
AT3G04030
AT1G22490
AT2G45290
AT5G17990
AT5G07460
AT5G18860
AT5G57340
AT1G11185
AT4G29740
AT3G28007
AT2G03980
AT5G01850
AT5G19970
AT1G70690
AT3G16860
AT3G47960
AT3G53790
AT1G48440
AT5G53290
AT4G05100
AT4G36648
AT5G16450
AT1G63440
AT4G31875
AT5G47240
AT1G28050
AT5G54170
AT5G40210
AT1G02900
AT2G29480
AT3G02140
AT4G27852
AT2G23150
AT1G25422
AT2G23170
AT2G15760
AT1G54100
AT4G01895
AT5G60300
AT5G50760
AT5G59580
AT4G31330
AT1G17830
AT5G55930
AT1G12240
AT5G63970
AT1G24148
AT1G51760
AT3G48660
AT3G05390
AT1G51402
AT1G19180
AT5G02170
AT5G16410
AT5G58690
AT2G36380
AT1G17420
AT2G34360
AT1G18870
AT4G31110
AT5G27520
AT2G06050
AT1G69260
AT2G36815
AT1G61890
AT1G14130
AT4G37690
AT3G44320
AT2G23000
AT2G42760
AT2G37620
AT1G24020
AT5G36220
AT1G75220
AT3G53600
AT2G46680
AT3G15500
AT5G52120
AT1G32640
AT5G15960
AT5G53750
AT1G53580
AT3G11580
AT5G59220
AT5G40348
AT2G23560
AT1G68250
AT1G77380
AT3G48450
AT3G57520
AT1G44800
AT2G44578
AT1G05620
AT5G42650
AT1G77885
AT1G25500
AT5G47740
AT4G27410
AT5G64260
AT5G43380
AT5G13800
AT5G05590
AT5G24140
AT5G22545
AT1G73210
AT5G38010
AT5G07322
AT3G16330
AT5G03210
AT5G65020
AT3G55940
AT1G77420
AT5G06990
AT5G57550
AT1G07750
AT3G22240
AT5G28913
AT5G65870
AT1G24575
AT5G46350
AT1G70700
AT1G78660
AT3G49780
AT3G16690
AT1G74950
AT2G47780
AT1G63040
AT3G25770
AT3G52770
AT5G17450
AT2G02990
AT1G72120
AT1G61610
AT1G44790
AT4G24350
AT1G49450
AT2G43535
AT1G48000
AT4G16740
AT3G53232
AT4G36820
AT2G29710
AT2G39420
AT2G29440
AT4G34710
AT1G23850
AT3G63050
AT4G25433
AT1G80120
AT3G27170
AT2G37180
AT5G23660
AT4G00430
AT3G15720
AT3G26840
AT4G36110
AT5G10300
AT4G21910
AT3G51450
AT2G41480
AT5G02940
AT2G36080
AT4G21680
AT4G35170
AT5G57150
AT5G09980
AT5G41315
AT4G30450
AT5G12340
AT5G38710
AT5G63160
AT2G34600
AT2G30360
AT3G46650
AT2G34070
AT5G65274
AT1G10530
AT2G17500
AT1G44350
AT2G37770
AT1G17380
AT5G66650
AT4G19230
AT2G37130
AT5G06870
AT1G45145
AT2G38400
AT2G24850
AT2G43550
AT4G36830
AT1G21100
AT4G21850
AT1G31550
AT5G24290
AT5G05340
AT4G18170
AT3G49120
AT5G09440
AT1G06640
AT3G09910
AT5G49525
AT5G56880
AT4G10390
AT3G09940
AT4G36950
AT1G54095
AT1G54030
AT5G44050
AT1G52720
AT1G66760
AT2G22200
AT1G15670
AT2G39050
AT4G23670
AT2G34930
AT4G15765
AT1G19670
AT5G13330
AT1G52000
AT1G64195
AT2G02310
AT4G15440
AT1G10585
AT1G28480
AT1G64200
AT4G33467
AT2G27505
AT1G16370
AT3G50280
AT3G44860
AT2G45930
AT4G21920
AT4G30460
AT2G20340
AT5G65280
AT5G38120
AT1G06620
AT4G29700
AT4G23420
AT2G27690
AT4G35060
AT4G27860
AT2G33380
AT3G04000
AT3G45140
AT1G62660
AT1G30135
AT1G52890
AT5G67210
AT1G19640
AT4G18440
AT5G17490
AT2G44840
AT1G75450
AT5G01840
AT1G80160
AT3G47340
AT3G55110
AT2G06255
[truncated: 107 more rows]
